# Supplementary material for: Non-Thermal Hydrodynamic Cavitation for Surplus Fruits and Vegetables: Improved Vitamin C and Bioactive Preservation
Source: Foods. 2026 Jan 12;15(2):268. doi: 10.3390/foods15020268 (PMC12839826; doi:10.3390/foods15020268)
Supplement: Supplementary file 1 [file foods-15-00268-s001.zip]

Archive with 1 entries (1 files):
- foods-4013024-supplementary.pdf
